# Supplementary material for: Bacteria Associated with Acute Oak Decline: Where Did They Come From? We Know Where They Go
Source: Microorganisms. 2023 Nov 17;11(11):2789. doi: 10.3390/microorganisms11112789 (PMC10673434; doi:10.3390/microorganisms11112789)
Supplement: Supplementary file 1 [file microorganisms-11-02789-s001.zip]

Archive with 1 entries (1 files):
- microorganisms-2684624-supplementary.pdf
